# Supplementary material for: Sex distorter male drive for resistance-resilient population control of the human malaria vector Anopheles gambiae
Source: Nat Commun. 2026 Apr 11;17:5109. doi: 10.1038/s41467-026-71627-1 (PMC13246785; doi:10.1038/s41467-026-71627-1)
Supplement: Supplementary file 4 — Source Data [file 41467_2026_71627_MOESM4_ESM.xlsx]

## Sheet: Figure 2
Fig. 2 vasa1:Cas9 and spo11:Cas9 strains tested for homing.
Each strain was crossed to the gRNAdsx strain, which harbours a U6:gRNAdsx-3xP3:RFP cassette in locus in dsx. The progenies of F1 trans-heterozygotes vasa1:Cas9/gRNAdsx and and spo11:Cas9/gRNAdsx males and females were outcrossed to their wild-type counterpart. F2 females were separated for egg-laying and F2 progenies were counted individually and screened for RFP inheritance to assess fecundity …
Figure	Raw data
Fig. 2d (larval output); Fig. 2f (RFP inheritance)	vasa1:Cas9/gRNAdsx F1 males x wt females_Cas9 via F0 females
			F0	F1	F2						F0	F1	F2												F0	F1	F2												F0	F1	F2
			wt ♂ x wt ♀	wt ♂ x wt ♀	sample	eggs	larvae	hatching rate			vasa1Cas9_a ♀ x gRNAdsx ♂	vasa1Cas9_a/gRNAdsx ♂ x wt ♀	sample	eggs	larvae	hatching rate	RFP+	RFP-	homing rate	GFP+	GFP-	GFP inheritance%			vasa1Cas9_b ♀ x gRNAdsx ♂	vasa1Cas9_b/gRNAdsx ♂ x wt ♀	sample	eggs	larvae	hatching rate	RFP+	RFP-	homing rate	GFP+	GFP-	GFP inheritance%			vasa1Cas9_c ♀ x gRNAdsx ♂	vasa1Cas9_c/gRNAdsx ♂ x wt ♀	sample	eggs	larvae	hatching rate	RFP+	RFP-	homing rate	GFP+	GFP-
					1	113	113	100					1	119	114	95.7983	114	0	100	62	52	54.386					1	136	133	97.7941	133	0	100	73	60	54.8872					1	76	70	92.1053	70	0	100	43	27
					2	51	49	96.0784					2	143	143	100	143	0	100	68	75	47.5524					2	123	123	100	122	1	99.187	69	54	56.0976					2	73	64	87.6712	64	0	100	31	33
					3	134	125	93.2836					3	71	48	67.6056	48	0	100	29	19	60.4167					3	104	87	83.6538	87	0	100	39	48	44.8276					3	131	100	76.3359	100	0	100	50	50
					4	55	51	92.7273					4	116	113	97.4138	113	0	100	65	48	57.5221					4	115	103	89.5652	103	0	100	59	44	57.2816					4	132	129	97.7273	129	0	100	61	68
					5	106	106	100					5	56	54	96.4286	56	0	100	24	30	44.4444					5	136	129	94.8529	128	1	99.2248	58	71	44.9612					5	126	118	93.6508	101	17	85.5932	70	48
					6	51	51	100					6	149	108	72.4832	108	0	100	56	52	51.8519					6	153	148	96.732	147	1	99.3243	82	66	55.4054					6	114	104	91.2281	98	6	94.2308	45	59
					7	106	93	87.7358					7	119	90	75.6303	90	0	100	41	49	45.5556					7	153	152	99.3464	152	0	100	64	88	42.1053					7	135	135	100	128	7	94.8148	69	66
					8	104	96	92.3077					8	136	133	97.7941	133	0	100	69	64	51.8797					8	92	90	97.8261	90	0	100	39	51	43.3333					8	116	69	59.4828
					9	22	2	9.09091					9	101	89	88.1188	89	0	100	38	51	42.6966					9	124	121	97.5806	119	2	98.3471	71	50	58.6777					9	158	151	95.5696	151	0	100	69	82
					10	103	97	94.1748					10	141	131	92.9078	141	0	100	67	64	51.145					10	100	98	98	93	5	94.898	38	60	38.7755					10	108	103	95.3704
					11	145	132	91.0345					11	109	101	92.6606	101	0	100	57	44	56.4356					11	139	135	97.1223	131	4	97.037	79	56	58.5185					11	188	179	95.2128	176	3	98.324	81	98
					12	97	97	100					12	97	22	22.6804	22	0	100	14	8	63.6364					12	173	163	94.2197	163	0	100	85	78	52.1472					12	163	145	88.9571	145	0	100	81	64
					13	70	66	94.2857					13	140	139	99.2857	139	0	100	79	60	56.8345					13	155	111	71.6129	111	0	100	53	58	47.7477					13	125	124	99.2
					14	94	86	91.4894					avg	115.154	98.8462	84.5236	99.7692	0	100	51.4615	47.3846	52.6428					14	29	28	96.5517	28	0	100	14	14	50					14	111	102	91.8919
					15	83	74	89.1566					tot	1497	1285		1297	0		669	616						15	136	133	97.7941	132	1	99.2481	59	74	44.3609					15	143	139	97.2028
					avg	88.9333	82.5333	88.7576																			16	94	86	91.4894	84	2	97.6744	39	47	45.3488					16	64	60	93.75
					tot	1334	1238																				avg	122.625	115	94.0088	113.938	1.0625	99.0588	57.5625	57.4375	49.6547					17	161	131	81.3665	128	3	97.7099	72	59
																											tot	1962	1840		1823	17		1584.94	921	919					18	137	129	94.1606	123	6	95.3488	67	62
																																									19	157	145	92.3567	144	1	99.3103	69	76
																																									20	72	59	81.9444	59	0	100	28	31
																																									21	115	111	96.5217	111	0	100	61	50
																																									avg	124.048	112.714	90.5574	115.133	2.86667	97.6888	59.8	58.2
																																									tot	2605	2367		1727	43		897	873
Fig. 2d (larval output); Fig. 2f (RFP inheritance)	spo11:Cas9/gRNAdsx F1 males x wt females_Cas9 via F0 males
			F0	F1	F2						F0	F1	F2												F0	F1	F2												F0	F1	F2
			wt ♂ x wt ♀	wt ♂ x wt ♀	sample	eggs	larvae	hatching rate			spo11Cas9_a ♂ x gRNAdsx ♀	spo11Cas9_a/gRNAdsx ♂ x wt ♀	sample	eggs	larvae	hatching rate	RFP+	RFP-	homing rate	GFP+	GFP-	GFP inheritance%			spo11Cas9_b ♂ x gRNAdsx ♀	spo11Cas9_b/gRNAdsx ♂ x wt ♀	sample	eggs	larvae	hatching rate	RFP+	RFP-	homing rate	GFP+	GFP-	GFP inheritance%			spo11Cas9_c ♂ x gRNAdsx ♀	spo11Cas9_c/gRNAdsx ♂ x wt ♀	sample	eggs	larvae	hatching rate	RFP+	RFP-	Homing rate%	GFP+	GFP-
					1	88	84	95.4545					1	139	118	84.8921	101	14	87.8261	56	59	48.6957					1	50	44	88	26	18	59.0909	23	21	52.2727					1	58	54	93.1034	33	21	61.1111	25	29
					2	12	3	25					2	103	98	95.1456	80	17	82.4742	48	49	49.4845					2	125	120	96	56	64	46.6667	60	60	50					2	83	77	92.7711	41	36	53.2468	40	37
					3	117	117	100					3	113	21	18.5841	21	0	100	10	11	47.619					3	111	110	99.0991	56	64	46.6667	57	63	47.5					3	110	106	96.3636	47	57	45.1923	51	55
					4	120	117	97.5					4	126	103	81.746	83	20	80.5825	53	49	51.9608					4	123	120	97.561	57	63	47.5	60	60	50					4	25	7	28	4	3	57.1429	5	2
					5	99	94	94.9495					5	78	77	98.7179	64	23	73.5632	36	41	46.7532					5	67	64	95.5224	46	18	71.875	30	34	46.875					5	119	105	88.2353	65	40	61.9048	46	59
					6	91	91	100					6	148	148	100	117	31	79.0541	64	84	43.2432					6	125	125	100	70	55	56	64	61	51.2					6	62	59	95.1613	32	27	54.2373	33	26
					7	113	111	98.2301					7	89	74	83.1461	62	12	83.7838	31	44	41.3333					7	122	118	96.7213	57	61	48.3051	58	61	48.7395					7	88	84	95.4545	42	36	53.8462	40	44
					8	72	66	91.6667					8	95	31	32.6316	25	6	80.6452	15	15	50					8	87	86	98.8506	47	37	55.9524	46	40	53.4884					8	105	102	97.1429	59	42	58.4158	52	50
					9	107	102	95.3271					9	118	116	98.3051	106	10	91.3793	58	58	50					9	54	53	98.1481	30	23	56.6038	26	27	49.0566					9	143	128	89.5105	60	68	46.875	59	69
					10	136	135	99.2647					10	104	102	98.0769	67	35	65.6863	59	43	57.8431					10	127	121	95.2756	64	57	52.8926	65	56	53.719					10	94	94	100	46	48	48.9362	43	51
					11	53	47	88.6792					11	149	149	100	135	14	90.604	73	76	48.9933					11	105	102	97.1429	62	40	60.7843	49	53	48.0392					11	60	60	100	32	28	53.3333	37	23
					12	98	91	92.8571					12	73	73	100	65	8	89.0411	35	35	50					12	77	58	75.3247	29	29	50	29	29	50					12	100	79	79	39	40	49.3671	45	34
					13	118	22	18.6441					13	107	107	100	86	21	80.3738	53	53	50					13	96	78	81.25	42	36	53.8462	35	43	44.8718					13	104	99	95.1923	58	41	58.5859	41	58
					14	117	114	97.4359					14	78	78	100	63	15	80.7692	39	39	50					14	146	135	92.4658	75	60	55.5556	71	64	52.5926					14	89	78	87.6404	26	42	38.2353	36	42
					15	69	69	100					15	71	71	100	65	6	91.5493	34	37	47.8873					15	122	117	95.9016	55	62	47.0085	62	55	52.9915					15	79	79	100	40	39	50.6329	36	43
					16	106	88	83.0189					16	98	85	86.7347	69	16	81.1765	43	42	50.5882					16	96	96	100	56	40	58.3333	50	46	52.0833					16	79	77	97.4684	45	32	58.4416	46	31
					17	110	102	92.7273					17	122	122	100	104	18	85.2459	58	63	47.9339					17	112	94	83.9286	55	40	57.8947	39	55	41.4894					17	126	126	100	80	48	62.5	58	68
					18	57	50	87.7193					18	48	15	31.25	13	2	86.6667	8	7	53.3333					18	44	44	100	26	18	59.0909	26	22	54.1667					18	50	48	96	24	24	50	24	24
					19	62	51	82.2581					19	67	48	71.6418	40	8	83.3333	23	25	47.9167					19	120	105	87.5	79	26	75.2381	59	46	56.1905					19	94	94	100	68	26	72.3404	45	49
					20	110	110	100					20	34	34	100	31	3	91.1765	17	17	50					avg	100.474	94.2105	93.6153			55.7529			50.2777					20	90	78	86.6667	36	36	50	35	43
					21	115	111	96.5217					21	47	36	76.5957	26	10	72.2222	17	19	47.2222					tot	1909	1790		988	811		909	896						21	113	87	76.9912	49	38	56.3218	42	45
					22	25	25	100					22	48	47	97.9167	40	7	85.1064	23	23	50																			22	139	137	98.5612	76	60	55.8824	72	65
					avg	90.6818	81.8182	88.057					23	42	25	59.5238	23	2	92	46	46	50																			avg	91.3636	84.4545	90.6029			54.3886
					tot	1995	1800						avg	91.1739	77.3043	83.2569			84.0982			49.1656																			tot	2010	1858		1002	832		911	947
													tot	2097	1778		1486	298		899	935
Fig. 2d-e (larval output); Fig. 2f-g (RFP inheritance)	gRNAdsx males x wt females (Fig 2d, 2f); gRNAdsx females x wt males (Fig. 2e, 2g)
			F0	F1	F2						F0	F1	F2								F0	F1	F2
			wt ♂ x wt ♀	wt ♂ x wt ♀	sample	eggs	larvae	hatching rate			wt ♂ x gRNAdsx ♀	gRNAdsx ♂ x wt ♀	sample	eggs	larvae	hatching rate	RFP+	RFP-	homing rate		wt ♂ x gRNAdsx ♀	wt ♂ x gRNAdsx ♀	sample	eggs	larvae	hatching rate	RFP+	RFP-	homing rate
					1	118	89	0.754237					1	38	34	0.894737	19	15	55.8824				1	84	59	0.702381	31	28	52.5424
					2	134	94	0.701493					2	119	111	0.932773	59	52	53.1532				2	93	83	0.892473	39	44	46.988
					3	87	76	0.873563					3	118	117	0.991525	48	69	41.0256				3	110	71	0.645455	39	32	54.9296
					4	99	90	0.909091					4	89	52	0.58427	31	21	59.6154				4	93	84	0.903226	49	35	58.3333
					5	123	118	0.95935					5	78	73	0.935897	35	38	47.9452				5	114	78	0.684211	35	43	44.8718
					6	109	91	0.834862					6	149	131	0.879195	61	70	46.5649				6	120	99	0.825	43	56	43.4343
					7	93	84	0.903226					7	29	21	0.724138	9	12	42.8571				7	71	67	0.943662	36	31	53.7313
					8	110	110	1					8	113	109	0.964602	60	49	55.0459				8	83	46	0.554217	19	27	41.3043
					9	49	29	0.591837					9	121	112	0.92562	55	57	49.1071				9	143	138	0.965035	75	63	54.3478
					10	118	117	0.991525					10	83	80	0.963855	36	44	45				10	49	18	0.367347	6	12	33.3333
					11	78	73	0.935897					11	89	83	0.932584	39	44	46.988				11	137	129	0.941606	77	52	59.6899
					12	64	49	0.765625					12	77	71	0.922078	32	39	45.0704				12	95	90	0.947368	39	51	43.3333
					13	109	92	0.844037					13	68	66	0.970588	29	37	43.9394				13	128	89	0.695312	32	57	35.9551
					14	107	83	0.775701					14	49	17	0.346939	7	10	41.1765				14	125	121	0.968	61	60	50.4132
					15	52	47	0.903846					15	96	67	0.697917	32	35	47.7612				15	123	97	0.788618	41	56	42.268
					avg	93.2	84.6	84.9619					avg	87.7333	76.2667	84.4448			48.0755				avg	104.533	84.6	78.8261			47.6984
					tot	1398	1269						tot	1316	1144		552	592					tot	1568	1269		622	647
Fig. 2e (larval output); Fig. 2g (RFP inheritance)	spo11:Cas9/gRNAdsx F1 females x wt males_Cas9 via F0 males
			F0	F1	F2						F0	F1	F2												F0	F1	F2												F0	F1	F2
			wt ♂ x wt ♀	wt ♂ x wt ♀	sample	eggs	larvae	hatching rate			spo11Cas9_a ♂ x gRNAdsx ♀	spo11Cas9_a/gRNAdsx ♀ x wt ♂	sample	eggs	larvae	hatching rate	RFP+	RFP-	homing rate	GFP+	GFP-	GFP inheritance%			spo11Cas9_b ♂ x gRNAdsx ♀	spo11Cas9_b/gRNAdsx ♀ x wt ♂	sample	eggs	larvae	hatching rate	RFP+	RFP-	homing rate	GFP+	GFP-	GFP inheritance%			spo11Cas9_c ♂ x gRNAdsx ♀	spo11Cas9_c/gRNAdsx ♀ x wt ♂	sample	eggs	larvae	hatching rate	RFP+	RFP-	homing rate	GFP+	GFP-
					1	88	84	95.4545					1	26	11	42.3077	11	0	100	6	5	54.5455					1	101	56	55.4455	47	9	83.9286	39	17	69.6429					1	133	14	10.5263	7	7	50	5	9
					2	12	3	25					2	61	56	91.8033	56	0	100	23	23	50					2	111	109	98.1982	76	33	69.7248	58	51	53.211					2	110	26	23.6364	20	6	76.9231	7	19
					3	117	117	100					3	117	55	47.0085	55	0	100	28	27	50.9091					3	126	126	100	126	0	100	68	58	53.9683					3	81	32	39.5062	28	12	70	19	13
					4	120	117	97.5					4	75	31	41.3333	31	0	100	15	16	48.3871					4	143	72	50.3497	52	20	72.2222	34	38	47.2222					4	145	136	93.7931	75	61	55.1471	78	58
					5	99	94	94.9495					5	62	55	88.7097	55	0	100	28	27	50.9091					5	109	76	69.7248	58	18	76.3158	29	47	38.1579					5	134	129	96.2687	72	57	55.814	65	65
					6	91	91	100					6	146	86	58.9041	86	0	100	44	42	51.1628					6	80	79	98.75	68	11	86.0759	41	38	51.8987					6	115	44	38.2609	31	13	70.4545	18	26
					7	113	111	98.2301					7	104	104	100	104	0	100	48	51	48.4848					7	134	34	25.3731	33	1	97.0588	25	9	73.5294					7	131	57	43.5115	47	10	82.4561	21	36
					8	72	66	91.6667					8	77	73	94.8052	73	0	100	39	42	48.1481					8	75	43	57.3333	37	6	86.0465	19	24	44.186					8	38	33	86.8421	20	13	60.6061	13	20
					9	107	102	95.3271					9	76	43	56.5789	43	0	100	20	23	46.5116					9	81	64	79.0123	57	7	89.0625	38	26	59.375					9	123	101	82.1138	68	33	67.3267	58	43
					10	136	135	99.2647					10	96	96	100	96	0	100	46	50	47.9167					10	109	100	91.7431	83	17	83	51	49	51					10	67	44	65.6716	27	17	61.3636	19	25
					11	53	47	88.6792					11	126	126	100	126	0	100	64	62	50.7937					avg	106.9	75.9	72.593	63.7	12.2	84.3435	40.2	35.7	54.2191					11	77	68	88.3117	39	29	57.3529	31	37
					12	98	91	92.8571					12	69	40	57.971	39	1	97.5	20	20	50					tot	1069	759		637	122		402	357						avg	104.909	62.1818	60.7675			64.3131
					13	118	22	18.6441					13	93	37	39.7849	37	0	100	18	19	48.6486																			tot	1154	684		434	258		334	351
					14	117	114	97.4359					avg	86.7692	62.5385	70.7082			99.8077			49.7244
					15	69	69	100					tot	1128	813		812	1		399	407	646.417
					16	106	88	83.0189
					17	110	102	92.7273
					18	57	50	87.7193
					19	62	51	82.2581
					20	110	110	100
					21	115	111	96.5217
					22	25	25	100
					avg	90.6818	81.8182	88.057
					tot	1995	1800
Fig. 2h (larval output); Fig. 2i (RFP inheritance)	vasa1:Cas9_b/gRNAdsx F1 females x wt males_Cas9 via F0 females
			F0	F1	F2						F0	F1	F2
			wt ♂ x wt ♀	wt ♂ x wt ♀	sample	eggs	larvae	hatching rate			vasa1_b-Cas9 ♀ x gRNAdsx ♂	wt ♂ x vasa1_b-Cas9/gRNAdsx ♀	sample	eggs	larvae	hatching rate	RFP+	RFP-	homing rate
					1	179	174	0.972067					1	74	14	0.189189	14	0	100
					2	105	105	1					2	109	36	0.330275	36	0	100
					3	127	122	0.96063					3	43	0	0
					4	161	152	0.944099					4	31	0	0
					5	134	118	0.880597					5	107	103	0.962617	103	0	100
					6	126	112	0.888889					6	83	70	0.843373	70	0	100
					7	106	106	1					7	78	62	0.794872	62	0	100
					8	149	138	0.926174					8	125	116	0.928	111	5	95.6897
					9	145	134	0.924138					9	69	65	0.942029	65	0	100
					10	143	143	1					10	11	0	0
					11	144	138	0.958333					11	130	81	0.623077	72	9	88.8889
					12	105	72	0.685714					12	113	19	0.168142	19	0	100
					13	103	75	0.728155					13	80	0	0	71	0	100
					14	189	189	1					14	115	71	0.617391
					15	121	0	0					15	0	0	0
					16	85	69	0.811765					16	0	0	0
					17	159	155	0.974843					17	0	0	0
					18	139	135	0.971223					18	0	0	0
					19	102	94	0.921569					19	0	0	0
					20	53	51	0.962264					20	0	0	0
					21	0	0	0					21	0	0	0
					22	0	0	0					22	0	0	0
					23	0	0	0					23	0	0	0
					24	0	0	0					24	0	0	0
					25	0	0	0					25	0	0	0
					avg	93.2	84.6	92.1603					26	0	0	0
					tot	1398	1269						27	0	0	0
													28	0	0	0
													29	0	0	0
													30	0	0	0
													avg	73	39.8125	63.9897	62.3	1.4	98.4579
													tot	1168	637		623	14
[truncated: 37 more columns]

## Sheet: Figure 3
Fig. 3 vasa1:Cas9 and spo11:Cas9 strains tested for X-shredding.
Each strain was crossed to the gRNAX strain, which harbours a U6:gRNAX targeting the X-linked rDNA cluster. The progenies of F1 trans-heterozygotes vasa1:Cas9/gRNAX and and spo11:Cas9/gRNAX males and females were outcrossed to their wild-type counterpart. F2 females were separated for egg-laying and F2 progenies were counted individually to assess fecundity. Progenies of trans-heterozygous males …
Figure	Raw data
Fig. 3b (larval output); Fig. 3c (male bias)	vasa1:Cas9/gRNAX F1 males x wt females_Cas9 via F0 females
			F0	F1	F2										F0	F1	F2										F0		F1	F2										F0	F1	F2
			wt ♂ x wt ♀	wt ♂ x wt ♀	sample	eggs	larvae	hatching rate	males	females	male ratio	survival %			vasa1Cas9_a ♀ x gRNArDNA ♂	vasa1Cas9_a/gRNArDNA ♂ x wt ♀	sample	eggs	larvae	hatching rate	males	females	male ratio	survival %			vasa1Cas9_b ♀ x gRNArDNA ♂		vasa1Cas9_b/gRNArDNA ♂ x wt ♀	sample	eggs	larvae	hatching rate	males	females	male ratio	survival %			vasa1Cas9_c ♀ x gRNArDNA ♂	vasa1Cas9_c/gRNArDNA ♂ x wt ♀	sample	eggs	larvae	hatching rate	males	females	male ratio	survival %
					1	66	53	80.303	25	22	53.1915	88.6792					1	124	112	90.3226	98	8	92.4528	94.6429						1	85	82	96.4706									1	109	103	94.4954	82	9	90.1099	88.3495
					2	94	85	90.4255	39	31	55.7143	82.3529					2	112	100	89.2857	83	8	91.2088	91						2	109	97	88.9908	88	7	92.6316	97.9381					2	113	100	88.4956	95	5	95	100
					3	75	70	93.3333				0					3	99	86	86.8687	66	17	79.5181	96.5116						3	103	95	92.233	84	4	95.4545	92.6316					3	96	85	88.5417	68	10	87.1795	91.7647
					4	44	38	86.3636				0					4	127	116	91.3386	99	10	90.8257	93.9655						4	93	81	87.0968	76	5	93.8272	100					4	90	83	92.2222	53	10	84.127	75.9036
					5	66	4	6.06061				0					5	90	78	86.6667	58	12	82.8571	89.7436						5	104	100	96.1538	64	0	100	64					5	107	97	90.6542
					6	100	94	94	46	42	52.2727	93.617					6	109	100	91.7431	84	6	93.3333	90						6	102	93	91.1765	83	6	93.2584	95.6989					6	127	112	88.189
					7	113	109	96.4602	53	49	51.9608	93.578					7	121	109	90.0826	82	23	78.0952	96.3303						7	98	95	96.9388	78	4	95.122	86.3158					7	104	93	89.4231
					8	95	89	93.6842	45	42	51.7241	97.7528					8	123	103	83.7398	69	26	72.6316	92.233						8	88	87	98.8636	78	6	92.8571	96.5517					8	82	79	96.3415	60	17	77.9221	97.4684
					9	76	69	90.7895	30	32	48.3871	89.8551					9	127	110	86.6142	67	26	72.043	84.5455						9	109	87	79.8165	78	6	92.8571	96.5517					9	140	131	93.5714	113	14	88.9764	96.9466
					10	103	102	99.0291	47	48	49.4737	93.1373					10	112	103	91.9643	79	10	88.764	86.4078						10	100	91	91									10	85	78	91.7647	59	6	90.7692	83.3333
					11	59	54	83.0449	22	20	52.381	63.8972					avg	114.4	101.7	88.8626			84.173	91.538						11	161	152	94.4099	121	12	90.9774	87.5					11	97	91	93.8144	81	7	92.0455	96.7033
					12	128	121	83.3191	50	55	47.619	61.419					tot	1144	1017		785	146								12	110	104	94.5455	92	1	98.9247	89.4231					12	105	83	79.0476
					13	85	83	82.6085	40	39	50.6329	59.3256																		avg	105.167	97	92.308			94.591	90.6611					13	87	70	80.4598	40	6	86.9565	65.7143
					avg	84.9231	74.6923	83.0324			51.3357	63.3549																		tot	1262	1164		842	51							15	91	66	72.5275	53	12	81.5385	98.4848
					tot	1104	971		397	380																																16	44	40	90.9091
																																										avg	98.4667	87.4	88.6971			87.4624	89.4669
																																										tot	1477	1311		704	96
Fig. 3b (larval output); Fig. 3c (male bias)	spo11:Cas9/gRNAX F1 males x wt females_Cas9 via F0 males
			F0	F1	F2										F0	F1	F2										F0		F1	F2										F0	F1	F2
			wt ♂ x wt ♀	wt ♂ x wt ♀	sample	eggs	larvae	hatching rate	males	females	male ratio	survival %			spo11Cas9_a ♂ x gRNArDNA ♀	spo11Cas9_a/gRNArDNA ♂ x wt ♀	sample	eggs	larvae	hatching rate	males	females	male bias %	survival%			spo11Cas9_b ♂ x gRNArDNA ♀		spo11Cas9_b/gRNArDNA ♂ x wt ♀	sample	eggs	larvae	hatching rate %	males	females	male ratio	survival%			spo11Cas9_c ♂ x gRNArDNA ♀	spo11Cas9_c/gRNArDNA ♂ x wt ♀	sample	eggs	larvae	hatching rate	males	females	male ratio	survival %
					1	23	9	39.1304									1	74	61	82.4324	55	3	94.8276	95.082						1	72	15	20.8333	10	3	76.9231	86.6667					1	72	68	94.4444	48	17	73.8462	95.5882
					2	74	65	87.8378	30	31	49.1803	93.8462					2	35	34	97.1429	33	1	97.0588	100						2	50	35	70	23	6	79.3103	82.8571					2	76	17	22.3684	8	6	57.1429	82.3529
					3	76	18	23.6842									3	52	52	100	47	4	92.1569	98.0769						3	53	53	100	35	11	76.087	86.7925					3	46	42	91.3043	32	8	80	95.2381
					4	102	68	66.6667									4	73	70	95.8904	48	5	90.566	75.7143						4	60	60	100	30	27	52.6316	95					4	32	32	100
					5	67	49	73.1343	20	23	46.5116	87.7551					5	53	52	98.1132	45	3	93.75	92.3077						5	33	26	78.7879									5	54	52	96.2963
					6	51	27	52.9412									6	52	52	100	32	3	91.4286	67.3077						6	47	31	65.9574	13	14	48.1481	87.0968					6	87	87	100
					7	61	54	88.5246									7	50	50	100	39	5	88.6364	88						7	56	19	33.9286	11	8	57.8947	100					7	57	57	100	42	13	76.3636	96.4912
					8	72	51	70.8333									8	59	59	100	45	7	86.5385	88.1356						8	50	49	98	35	10	77.7778	91.8367					8	78	78	100	43	25	63.2353	87.1795
					9	59	50	84.7458									9	38	20	52.6316	17	1	94.4444	90						9	52	48	92.3077	35	12	74.4681	97.9167					9	51	46	90.1961	31	13	70.4545	95.6522
					10	47	30	63.8298									10	46	28	60.8696										10	66	50	75.7576	32	11	74.4186	86					10	42	32	76.1905
					11	36	36	100	18	18	50	100					11	67	67	100	61	5	92.4242	98.5075						11	79	77	97.4684	35	30	53.8462	84.4156					11	69	61	88.4058
					12	33	21	63.6364									12	76	75	98.6842	61	6	91.0448	89.3333						12	76	74	97.3684	35	29	54.6875	86.4865					12	58	52	89.6552	31	15	67.3913	88.4615
					13	61	59	96.7213	28	26	51.8519	91.5254					13	102	84	82.3529	62	6	91.1765	80.9524						13	67	66	98.5075	30	26	53.5714	84.8485					13	78	71	91.0256	45	15	75	84.507
					14	69	69	100	33	30	52.381	91.3043					14	28	27	96.4286										14	61	9	14.7541	4	3	57.1429	77.7778					14	73	73	100	29	10	74.359	53.4247
					15	3	3	100									15	44	34	77.2727	30	4	88.2353	100						15	152	152	100	86	35	71.0744	79.6053					15	54	54	100
					16	64	61	95.3125									16	55	55	100	33	0	100	60						16	46	39	84.7826	17	9	65.3846	66.6667					16	68	68	100	53	12	81.5385	95.5882
					17	91	78	85.7143	37	38	49.3333	96.1538					17	18	18	100	18	0	100	100						avg			76.7783			64.8911	87.6643					17	46	45	97.8261	34	4	89.4737	84.4444
					18	46	45	97.8261									18	55	55	100	44	1	97.7778	81.8182						tot	1020	803		431	234							18	74	72	97.2973	51	21	70.8333	100
					19	77	77	100	35	33	51.4706	88.3117					19	90	90	100	88	2	97.7778	100																		19	98	96	97.9592	72	16	81.8182	91.6667
					20	75	75	100	30	33	47.619	84					20	47	47	100	33	5	86.8421	80.8511																		20	68	50	73.5294	14	9	60.8696	46
					21	42	13	30.9524									avg	55.7	51.5	92.0909			93.0381	88.1159																		21	74	73	98.6486	50	18	73.5294	93.1507
					22	15	14	93.3333	5	5	50	71.4286					tot	1114	1030		791	61																				avg			90.7213			73.057	85.983
					23	84	82	97.619	30	33	47.619	76.8293																														tot	1355	1226		583	202
					avg	57.7391	45.8261	78.8019			49.5967	88.1154
					tot	1328	1054		266	270
Fig. 3e (larval output)	vasa1:Cas9/gRNAX F1 females x wt males_Cas9 via F0 males
			F0	F1	F2						F0	F1	F2
			wt ♂ x wt ♀	wt ♂ x wt ♀	sample	eggs	larvae	hatching rate			vasa1Cas9 ♂ x gRNAX ♀	vasa1Cas9_a/gRNAX ♀ x wt ♂	sample	eggs	larvae	hatching rate
					1	82	77	93.9024					1	42	39	92.8571
					2	101	76	75.2475					2	12	0	0
					3	105	36	34.2857					3	3	0	0
					4	50	31	62					4	47	1	2.12766
					5	110	100	90.9091					5	45	21	46.6667
					6	139	123	88.4892					6	0	0	0
					7	44	0	0					7	0	0	0
					8	64	15	23.4375					8	0	0	0
					9	133	109	81.9549					9	0	0	0
					10	65	8	12.3077					10	0	0	0
					11	84	65	77.381					11	0	0	0
					12	140	137	97.8571					12	0	0	0
					13	82	8	9.7561					13	0	0	0
					14	69	55	79.7101					14	0	0	0
					15	120	115	95.8333					15	0	0	0
					16	56	50	89.2857					16	0	0	0
					17	113	74	65.4867					17	0	0	0
					18	0	0	0					18	0	0	0
					19	0	0	0					19	0	0	0
					20	0	0	0					20	0	0	0
					21	0	0	0					21	0	0	0
					22	0	0	0					22	0	0	0
					avg	70.7727	49.0455	48.9929					23	0	0	0
					tot	1557	1079						24	0	0	0
													25	0	0	0
													26	0	0	0
													27	0	0	0
													28	0	0	0
													29	0	0	0
													30	0	0	0
													31	0	0	0
													32	0	0	0
													avg	4.65625	1.90625	4.42661
													tot	149	61
Fig. 3g (larval output)	spo11:Cas9/gRNAX F1 females x wt males_Cas9 via F0 males
			F0	F1	F2						F0	F1	F2					F0	F1	F2					F0	F1	F2
			wt ♂ x wt ♀	wt ♂ x wt ♀	sample	eggs	larvae	hatching rate			spo11Cas9_a ♂ x gRNArDNA ♀	spo11Cas9_a/gRNArDNA ♀ x wt ♂	sample	eggs	larvae	hatching rate		spo11Cas9_b ♂ x gRNArDNA ♀	spo11Cas9_b/gRNArDNA ♀ x wt ♂	sample	eggs	larvae	hatching rate		spo11Cas9_c ♂ x gRNArDNA ♀	spo11Cas9_c/gRNArDNA ♀ x wt ♂	sample	eggs	larvae	hatching rate
					1	23	9	39.1304					1	88	82	93.1818				1	111	111	100				1	166	151	90.9639
					2	74	65	87.8378					2	30	18	60				2	170	164	96.4706				2	102	99	97.0588
					3	76	18	23.6842					3	136	112	82.3529				3	71	69	97.1831				3	172	172	100
					4	102	68	66.6667					4	113	112	99.115				4	84	44	52.381				4	181	181	100
					5	67	49	73.1343					5	113	110	97.3451				5	161	81	50.3106				5	182	182	100
					6	51	27	52.9412					6	43	43	100				6	150	135	90				6	146	145	99.3151
					7	61	54	88.5246					7	104	91	87.5				7	149	149	100				7	164	164	100
					8	72	51	70.8333					8	71	53	74.6479				8	97	13	13.4021				8	141	141	100
					9	59	50	84.7458					9	98	88	89.7959				9	160	149	93.125				9	110	110	100
					10	47	30	63.8298					10	70	42	60				10	156	125	80.1282				10	120	120	100
					11	36	36	100					11	125	122	97.6				11	155	149	96.129				11	185	185	100
					12	33	21	63.6364					12	84	73	86.9048				12	126	122	96.8254				12	126	87	69.0476
					13	61	59	96.7213					13	138	119	86.2319				13	184	160	86.9565				13	169	169	100
					14	69	69	100					14	102	92	90.1961				14	111	87	78.3784				14	195	193	98.9744
					15	3	3	100					15	61	57	93.4426				15	118	108	91.5254				15	124	124	100
					16	64	61	95.3125					16	118	118	100				16	115	113	98.2609				16	79	79	100
					17	91	78	85.7143					17	88	82	93.1818				17	136	130	95.5882				avg	147.625	143.875	97.21
					18	46	45	97.8261					18	51	46	90.1961				18	177	154	87.0056				tot	2362	2302
					19	77	77	100					19	31	19	61.2903				19	172	149	86.6279
					20	75	75	100					avg	87.5789	77.8421	86.4728				20	108	52	48.1481
					21	42	13	30.9524					tot	1664	1479					avg	135.55	113.2	81.9223
					22	15	14	93.3333												tot	2711	2264
					23	84	82	97.619
					avg	57.7391	45.8261	78.8019
					tot	1328	1054

## Sheet: Figure 4
Fig. 4 Sex Distorter Male Drive (SDMD) phenotype assessment
SDMD males and females were crossed to their wild type counterparts to assess their fecundity, homing rates, sex distortion, mating competitivity and adult survival.
Figure 4e		SDMD males x wt females; SDMD female escapees x wt males
				blood feeding							blood feeding statistics
				SDMD female escapees	n=30		WT	n=60			P value and statistical significance				Data analyzed	fed	non fed	Total		Percentage of row total	fed	non fed		Percentage of column total	fed	non fed		Percentage of grand total	fed	non fed
				fed	14		fed	55			Test	Fisher's exact test			wt	55	5	60		wt	91.67%	8.33%		wt	79.71%	23.81%		wt	61.11%	5.56%
				unfed	16		unfed	5			P value	<0.0001			sdmd	14	16	30		sdmd	46.67%	53.33%		sdmd	20.29%	76.19%		sdmd	15.56%	17.78%
											P value summary	****			Total	69	21	90
											One- or two-sided	Two-sided
											Statistically significant (P < 0.05)?	Yes
Figure 4 f-i		SDMD males x wt females; SDMD female escapees x wt males
				F0	F1	F2											F0	F1	F2																	F0	F1	F2					Statistics SDMD larval output, hatching rate, RFP inheritance, male bias, larval to adult survival
				wt ♂ x wt ♀	wt ♂ x wt ♀												SDMD ♂ x wt ♀	SDMD ♂ x wt ♀								males		females								SDMD ♂ x wt ♀	SDMD♀ x wt ♂
						sample	eggs	larvae	hatching rate %	males	females	male bias %	survival%	larvae L1	Adults				sample	eggs	larvae	hatching rate %	RFP+	RFP-	homing rate%	males RFP+	males RFP-	females RFP+	intersex RFP+	females RFP-	male bias %	survival%	larvae L1	Adults				sample	eggs	larvae			larval output
						1	84	84	100										1	85	73	85.8824	67	6	91.7808	57	6	0	6		91.3043	94.5205	73	69				1	0	0			Descriptive statistics	wild type	SDMD	sdmd female escapees		relative larval output SDMD males to wt
						2	73	59	80.8219										2	70	65	92.8571	49	16	75.3846	44	12	0	2		96.5517	89.2308	65	58				2	0	0			Number of values	49	36	14		0.913287
						3	89	69	77.5281										3	102	90	88.2353	81	9	90	67	12	0	6		92.9412	94.4444	90	85				3	0	0
						4	113	102	90.2655	43	43	50	84.3137	102	86				4	118	104	88.1356	93	11	89.4231	56	12	0	15		81.9277	79.8077	104	83				4	0	0			Minimum	1	22	0
						5	51	48	94.1176										5	61	28	45.9016	22	6	78.5714													5	0	0			Maximum	120	118	0
						6	124	107	86.2903	38	51	42.6966	83.1776	107	89				6	92	86	93.4783	65	21	75.5814	53	18	0	7		91.0256	90.6977	86	78				6	0	0			Range	119	96	0
						7	108	101	93.5185	49	44	52.6882	92.0792	101	93				7	78	74	94.8718	64	10	86.4865	51	6	0	1	3	93.4426	82.4324	74	61				7	0	0
						8	91	91	100	50	35	58.8235	93.4066	91	85				8	77	30	38.961	26	4	86.6667													8	0	0			Mean	78.65	71.83	0
						9	117	88	75.2137										9	80	75	93.75	69	6	92	45	5	0	4		92.5926	72	75	54				9	0	0			Std. Deviation	23.36	24.17	0
						10	93	58	62.3656										10	70	67	95.7143	62	5	92.5373	46	6	0	5		91.2281	85.0746	67	57				10	0	0			Std. Error of Mean	3.337	4.029	0
						11	89	82	92.1348	39	39	50	95.122	82	78				11	64	53	82.8125	47	6	88.6792	37	7	0	3	1	91.6667	90.566	53	48				11	0	0
						12	86	70	81.3953										12	45	45	100	41	4	91.1111	33	4	0	1		97.3684	84.4444	45	38				12	0	0
						13	100	92	92	35	39	47.2973	80.4348	92	74				13	54	43	79.6296	41	2	95.3488	32	1	0	6		84.6154	90.6977	43	39				13	0	0
						14	82	80	97.561										14	74	67	90.5405	54	13	80.597													14	0	0			Table Analyzed	larvae SDMD
						15	68	68	100	35	31	53.0303	97.0588	68	66				15	87	85	97.7011	78	7	91.7647	67	8	0	9		89.2857	98.8235	85	84									Distribution assumption	No assumption
						16	78	73	93.5897										16	111	105	94.5946	83	22	79.0476	57	17	0	6	3	89.1566	79.0476	105	83
						17	67	63	94.0299										17	87	84	96.5517	80	4	95.2381																		Kruskal-Wallis test
						18	89	87	97.7528										18	115	89	77.3913	83	6	93.2584																		P value	<0.0001
						19	91	78	85.7143										19	111	101	90.991	93	12	88.5714	67	10	0	4	1	93.9024	81.1881	101	82									Exact or approximate P value?	Approximate
						20	66	63	95.4545										20	87	75	86.2069	63	12	84	56	12	0			100	90.6667	75	68									P value summary	****
						21	63	58	92.0635										21	88	69	78.4091	60		100	48	9	0	8	1	86.3636	95.6522	69	66									Do the medians vary signif. (P < 0.05)?	Yes
						22	92	87	94.5652										22	77	71	92.2078	52	19	73.2394																		Number of groups	3
						23	72	72	100	35	26	57.377	84.7222	74	61				23	64	58	90.625	51	7	87.931																		Kruskal-Wallis statistic	37.84
						24	116	112	96.5517	42	44	48.8372	76.7857	112	86				24	120	112	93.3333	100	12	89.2857	79	9	0	6	1	92.6316	84.8214	112	95
						25	102	1	0.980392										25	120	118	98.3333	110	8	93.2203	81	9	0	6		93.75	81.3559	118	96									Data summary
						26	91	89	97.8022	41	40	50.6173	91.0112	89	81				26	64	54	84.375	48	6	88.8889	29	5	0	7		82.9268	75.9259	54	41									Number of treatments (columns)	3
						27	68	65	95.5882										27	84	44	52.381	37	7	84.0909																		Number of values (total)	99
						28	83	81	97.5904	43	30	58.9041	90.1235	81	73				28	100	72	72	62	10	86.1111	36	4	0	3	3	86.9565	63.8889	72	46
						29	99	87	87.8788	36	40	47.3684	87.3563	87	76				29	78	77	98.7179	63	14	81.8182	47	11	0	5	3	87.8788	85.7143	77	66									Number of families	1
						30	91	83	91.2088	41	42	49.3976	100	83	83				30	119	114	95.7983	101	13	88.5965	79	10	0	4	2	93.6842	83.3333	114	95									Number of comparisons per family	2
						31	14	7	50				avg	89.9231	79.3077				31	85	71	83.5294	56	15	78.8732																		Alpha	0.05
						32	98	87	88.7755				tot	1169	1031				32	61	41	67.2131	33	8	80.4878
						33	122	120	98.3607					avg survival L1-A					33	75	70	93.3333	52	18	74.2857	34	16	0		1	98.0392	72.8571	70	51									Dunn's multiple comparisons test	Mean rank diff.	Significant?	Summary	Adjusted P Value	A-?
						34	88	82	93.1818					88.195					34	82	22	26.8293	21	1	95.4545																		wild type vs. SDMD	8.963	No	ns	0.309	B	SDMD
						35	100	97	97										35	92	89	96.7391	78	11	87.6404	62	7	0	2	2	94.5205	82.0225	89	73									wild type vs. sdmd female escapees	53.3	Yes	****	<0.0001	C	sdmd female escapees
						36	84	83	98.8095										36	104	65	62.5	61	4	93.8462
						37	113	109	96.4602										avg	85.5833	71.8333	83.3481	62.3889	9.57143	86.9394	52.625	9	0	5.27273	1.90909	91.4067	84.5506	79.8333	67.3333									Test details	Mean rank 1	Mean rank 2	Mean rank diff.	n1	n2	Z
						38	91	89	97.8022										tot	3081	2586		2246	335		1263	216	0	116	21			1916	1616									wild type vs. SDMD	60.8	51.83	8.963	49	36	1.424
						39	117	113	96.5812																	78.1559	13.3663		7.17822	1.2995													wild type vs. sdmd female escapees	60.8	7.5	53.3	49	14	6.133
						40	93	90	96.7742																	tot males			tot females				avg survival L1-A
						41	84	60	71.4286																	1479			137				84.3424
						42	79	58	73.4177
						43	75	75	100
						44	99	90	90.9091
						45	88	82	93.1818
						46	111	86	77.4775
						47	91	87	95.6044
						48	104	104	100
						49	46	35	76.087
						avg	87.2778	77.0556	88.0586	40.5385	38.7692	51.3106	88.8917
						tot	3142	2774		527	504
Figure 4j		Mating assay (50 wt females crossed to 50 wt males and 50 SDMD males); 3 biological replicates
				Raw data mating assay						Statistics Mating assay
				Replicate	mated with SDMD	mated with WT				Wilcoxon matched-pairs signed rank test				Median of differences
				Rep 1	16	28				P value	0.25			Median	9
				Rep 2	15	24				Exact or approximate P value?	Exact
				Rep 3	17	20				P value summary	ns			How effective was the pairing?
										Significantly different (P < 0.05)?	No			rs (Spearman)	-0.5
										One- or two-tailed P value?	Two-tailed			P value (one tailed)	0.5
										Sum of positive, negative ranks	6.000 , 0.000			P value summary	ns
										Sum of signed ranks (W)	6			Was the pairing significantly effective?	No
										Number of pairs	3
										Number of ties (ignored)	0
Figure 4 k		SDMD vs WT Adult survival
				Raw data adult survival assay									Raw data adult survival assay
					Time (dayspost eclosion)	Replicate 1 WT	Replicate 1 SDMD	Replicate 2 WT	Replicate 2 SDMD	Replicate 3 WT	Replicate 3 SDMD		Replicate	WT Alive after 30 days	sdmd Alive after 30 days
				Number of mosquitoes alive per group monitored for 30 days	1	50	50	50	50	50	50		Rep 1	9	14
					2	50	50	50	50	50	50		Rep 2	17	18
					3	50	50	50	50	50	50		Rep 3	13	10
					4	50	50	50	50	48	50
					5	50	50	50	50	48	50
					6	48	49	48	49	44	48
					7	48	49	48	49	44	48
					8	48	49	48	49	44	48
					9	46	47	47	47	42	44		Statistics adult survival assay
					10	45	47	47	45	39	42		Wilcoxon matched-pairs signed rank test				Median of differences
					11	43	46	45	45	37	42		P value	0.75			Median	1
					12	41	46	45	45	37	41		Exact or approximate P value?	Exact
					13	39	45	45	43	37	40		P value summary	ns			How effective was the pairing?
					14	39	45	45	43	37	40		Significantly different (P < 0.05)?	No			rs (Spearman)	0.5
					15	39	45	45	43	37	37		One- or two-tailed P value?	Two-tailed			P value (one tailed)	0.5
					16	38	38	43	42	32	34		Sum of positive, negative ranks	4.000 , -2.000			P value summary	ns
					17	37	37	42	40	31	31		Sum of signed ranks (W)	2			Was the pairing significantly effective?	No
					18	37	37	42	40	31	31		Number of pairs	3
					19	36	37	39	40	29	30		Number of ties (ignored)	0
					20	36	34	36	40	28	27
					21	36	34	36	40	28	27
					22	36	34	36	40	28	27
					23	29	33	34	38	25	23
					24	27	33	31	34	24	22
					25	20	26	30	33	24	19
					26	17	23	27	32	23	18
					27	15	22	25	29	20	17
					28	15	18	23	25	20	17
					29	9	14	17	18	13	10
					30	9	14	17	18	13	10

## Sheet: Figure 5
Fig. 5 SDMD female escapees in combination with a functional resistant (R1) allele at the dsx target site
SDMD phenotype investigation in the presence of activa Cas9/gRNAX-shredding only, since mutagenesis at the dsx locus is blocked by the R1 allele
Figure 5c	SDMD females, SDMD/R1 females blood feeding rate compared to wild type
		WT									Statistics blood feeding
		n=20	raw data	percentage							wt vs sdmd					sdmd vs sdmd/r1					sdmd/r1 vs wt
		fed	18	0.9							P value and statistical significance					P value and statistical significance					P value and statistical significance
		unfed	2	0.1							Test	Fisher's exact test				Test	Fisher's exact test				Test	Fisher's exact test
											P value	0.0002				P value	0.0496				P value	0.1171
											P value summary	***				P value summary	*				P value summary	ns
		SDMD female escapees +									One- or two-sided	Two-sided				One- or two-sided	Two-sided				One- or two-sided	Two-sided
		n=20	raw data	percentage							Statistically significant (P < 0.05)?	Yes				Statistically significant (P < 0.05)?	Yes				Statistically significant (P < 0.05)?	No
		fed	6	0.3
		unfed	14	0.7							Data analyzed	fed	non fed	Total		Data analyzed	fed	non fed	Total		Data analyzed	fed	non fed	Total
											sdmd	6	14	20		sdmd	6	14	20		sdmd r1	12	6	18
											wt	18	2	20		sdmd r1	12	6	18		wt	18	2	20
		sdmd/r1									Total	24	16	40		Total	18	20	38		Total	30	8	38
		n=18	raw data	percentage
		fed	12	0.666667							Percentage of row total	fed	non fed			Percentage of row total	fed	non fed			Percentage of row total	fed	non fed
		unfed	6	0.333333							sdmd	30.00%	70.00%			sdmd	30.00%	70.00%			sdmd r1	66.67%	33.33%
											wt	90.00%	10.00%			sdmd r1	66.67%	33.33%			wt	90.00%	10.00%
											Percentage of column total	fed	non fed			Percentage of column total	fed	non fed			Percentage of column total	fed	non fed
											sdmd	25.00%	87.50%			sdmd	33.33%	70.00%			sdmd r1	40.00%	75.00%
											wt	75.00%	12.50%			sdmd r1	66.67%	30.00%			wt	60.00%	25.00%
											Percentage of grand total	fed	non fed			Percentage of grand total	fed	non fed			Percentage of grand total	fed	non fed
											sdmd	15.00%	35.00%			sdmd	15.79%	36.84%			sdmd r1	31.58%	15.79%
											wt	45.00%	5.00%			sdmd r1	31.58%	15.79%			wt	47.37%	5.26%
Figure 5d	SDMD females, SDMD/R1 females fertility
		wt eggs	wt larvae	hatching rate		SDMD female escapees eggs	SDMD/R1 eggs					wt eggs	sdmd	sdmd r1		Table Analyzed	Data 68
		81	75	92.5926		0	0				Number of values	10	6	12		Distribution assumption	No assumption		Data summary
		93	89	95.6989		0	0												Number of treatments (columns)	3
		132	123	93.1818		0	0				Minimum	45	0	0		Kruskal-Wallis test			Number of values (total)	28
		69	68	98.5507		0	0				Maximum	133	0	0		P value	<0.0001
		89	85	95.5056		0	0				Range	88	0	0		Exact or approximate P value?	Approximate
		45	45	100		0	0									P value summary	****		Number of families	1
		93	91	97.8495			0				Mean	91.7	0	0		Do the medians vary signif. (P < 0.05)?	Yes		Number of comparisons per family	3
		105	100	95.2381			0				Std. Deviation	26.97	0	0		Number of groups	3		Alpha	0.05
		77	77	100			0				Std. Error of Mean	8.527	0	0		Kruskal-Wallis statistic	25.35
		133	104	78.1955			0												Dunn's multiple comparisons test	Mean rank diff.	Significant?	Summary	Adjusted P Value
							0												wt eggs vs. sdmd	14	Yes	***	0.0004	A-B
							0												wt eggs vs. sdmd r1	14	Yes	****	<0.0001	A-C
																			sdmd vs. sdmd r1	0	No	ns	>0.9999	B-C
																			Test details	Mean rank 1	Mean rank 2	Mean rank diff.	n1	n2	Z
																			wt eggs vs. sdmd	23.5	9.5	14	10	6	3.845
																			wt eggs vs. sdmd r1	23.5	9.5	14	10	12	4.638
																			sdmd vs. sdmd r1	9.5	9.5	0	6	12	0
		SDMD neg females	eggs	larvae	hatching rate			wt	eggs	larvae	hatching rate
		1	77	71	92.2078			1	102	97	95.098
		2	70	67	95.7143			2	82	81	98.7805
		3	109	100	91.7431			3	73	73	100
		4	90	84	93.3333			4	27	21	77.7778
		5	38	32	84.2105			5	41	33	80.4878
		6	64	61	95.3125			6	99	91	91.9192
		7	118	114	96.6102			7	73	70	95.8904
		8	103	98	95.1456			8	115	95	82.6087
		9	87	80	91.954			9	81	76	93.8272
		10	83	73	87.9518			10	98	95	96.9388
		11	dead					11	dead
		12	dead					12	dead
								13	dead
								14	dead

## Sheet: Supplementary Figure 1
Supplementary Figure 1. Fertility assessment of spo11:Cas9 and vasa1:Cas9 strains
Spo11:Cas9
		F0	F1	F2					F0	F1	F2									F0	F1	F2									F0	F1	F2									F0	F1	F2
		wt ♂ x wt ♀	wt ♂ x wt ♀	sample	eggs	larvae	hatching rate		SpoCas9_a♂ x wt ♀	SpoCas9_a♂ x wt ♀	sample	eggs	larvae	hatching rate	GFP+	GFP-	% GFP inheritance			SpoCas9_b♂ x wt ♀	SpoCas9_b♂ x wt ♀	sample	eggs	larvae	hatching rate	GFP+	GFP-	% GFP inheritance			SpoCas9_c♂ x wt ♀	SpoCas9_c♂ x wt ♀	sample	eggs	larvae	hatching rate	GFP+	GFP-	% GFP inheritance			SpoCas9_a♂ x wt ♀	SpoCas9_a♀ x wt ♂	sample	eggs	larvae	hatching rate	GFP+	GFP-
				1	100	48	48				1	67	61	91.0448	33	28	54.0984					1	118	109	92.3729	55	54	50.4587					1	0	0	0								1	109	89	81.6514	48	41
				2	79	71	89.8734				2	88	76	86.3636	40	36	52.6316					2	75	39	52	22	17	56.4103					2	58	52	89.6552	22	30	42.3077					2	75	70	93.3333	39	31
				3	98	33	33.6735				3	37	27	72.973	12	15	44.4444					3	57	23	40.3509	13	10	56.5217					3	87	85	97.7011	36	49	42.3529					3	46	38	82.6087	19	19
				4	39	27	69.2308				4	121	109	90.0826	57	52	52.2936					4	103	97	94.1748	52	45	53.6082					4	149	146	97.9866	75	71	51.3699					4	113	103	91.1504	57	46
				5	110	106	96.3636				5	79	29	36.7089	18	11	62.069					5	64	63	98.4375	32	31	50.7937					5	99	94	94.9495	52	42	55.3191					5	134	128	95.5224	69	59
				6	78	47	60.2564				6	83	57	68.6747	31	26	54.386					6	59	51	86.4407	21	30	41.1765					6	100	87	87	39	48	44.8276					6	88	84	95.4545	46	38
				7	59	59	100				7	94	91	96.8085	40	51	43.956					7	142	138	97.1831	69	69	50					7	46	34	73.913	15	19	44.1176					7	84	76	90.4762	37	39
				8	133	121	90.9774				8	73	71	97.2603	35	36	49.2958					8	54	39	72.2222	22	17	56.4103					8	28	24	85.7143	10	14	41.6667					8	79	78	98.7342	35	43
				9	70	67	95.7143				9	115	110	95.6522	49	61	44.5455					9	12	9	75	3	6	33.3333					9	0	0	0	0	0						9	125	113	90.4	59	54
				10	31	19	61.2903				10	146	139	95.2055	72	67	51.7986					10	58	47	81.0345	26	21	55.3191					10	58	51	87.931	29	22	56.8627					10	50	47	94	24	23
				11	88	81	92.0455				11	67	31	46.2687	14	17	45.1613					11	110	87	79.0909	44	43	50.5747					11	87	46	52.8736	25	21	54.3478					11	119	106	89.0756	54	52
				12	142	137	96.4789				12	19	7	36.8421	4	3	57.1429					12	0	0	0								12	135	127	94.0741	63	64						12	0	0	0	0	0
				13	136	127	93.3824				13	0	0	0								13	0	0	0								13	126	121	96.0317	66	55						13	42	37	88.0952	21	16
				14	0	0	0				14	45	37	82.2222	19	18	51.3514					14	87	74	85.0575	31	43	41.8919					14	77	69	89.6104	31	38	44.9275					14	102	100	98.0392	50	50
				15	102	77	75.4902				15	79	64	81.0127	35	29	54.6875					15	99	86	86.8687	43	43	50					15	14	9	64.2857	5	4	55.5556					15	0	0	0	0	0
				16	73	62	84.9315				16	128	117	91.4062	55	62	47.0085					16	111	104	93.6937	49	55	47.1154					16	46	39	84.7826	21	18	53.8462					avg	74.2	60.6	79.2361	32.7857	32.1429
				17	49	47	95.9184				17	139	126	90.6475	62	64	49.2063					17	37	36	97.2973	15	21	41.6667					17	56	51	91.0714	27	24	52.9412					tot	1166	1069
				18	31	26	83.871				18	69	48	69.5652	21	27	43.75					18	29	28	96.5517	14	14	50					18	98	84	85.7143	43	41	51.1905
				19	107	93	86.9159				19	102	97	95.098	49	48	50.5155					19	86	73	84.8837	33	40	45.2055					19	79	68	86.0759	34	34	50
				20	48	39	81.25				20	66	47	71.2121	25	22	53.1915					20	119	108	90.7563	55	53	50.9259					20	0	0	0	0	0
				avg	78.65	64.35	76.7832				avg	80.85	67.2	74.7524	35.3158	35.4211	50.607					avg	71	60.55	75.1708	33.2778	34	48.9673					avg	67.15	59.35	72.9685	31.2105	31.2632	49.4422
				tot	1573	1287					tot	1617	1344									tot	1420	1211									tot	1343	1187
vasa1:Cas9
		F0	F1	F2					F0	F1	F2									F0	F1	F2									F0	F1	F2									F0	F1	F2
		wt ♂ x wt ♀	wt ♂ x wt ♀	sample	eggs	larvae	hatching rate		vasa1Cas9_a♂ x wt ♀	vasa1Cas9_a♂ x wt ♀	sample	eggs	larvae	hatching rate	GFP+	GFP-	% GFP inheritance			vasa1Cas9_b♂ x wt ♀	vasa1Cas9_b♂ x wt ♀	sample	eggs	larvae	hatching rate	GFP+	GFP-	% GFP inheritance			vasa1Cas9_c♂ x wt ♀	vasa1Cas9_c♂ x wt ♀	sample	eggs	larvae	hatching rate	GFP+	GFP-	% GFP inheritance			vasa1Cas9_a ♂ x wt ♀	vasa1Cas9_a♀ x wt ♂	sample	eggs	larvae	hatching rate	GFP+	GFP-
				1	59	48	81.3559				1	117	109	93.1624	56	53	51.3761					1	48	41	85.4167	20	21	48.7805					1	0	0	0								1	117	113	96.5812	59	54
				2	88	84	95.4545				2	67	54	80.597	33	21	61.1111					2	88	48	54.5455	26	22	54.1667					2	0	0	0								2	89	84	94.382	45	39
				3	115	102	88.6957				3	89	67	75.2809	36	31	53.7313					3	109	101	92.6606	55	46	54.4554					3	27	26	96.2963	13	13	50					3	99	87	87.8788	41	46
				4	78	58	74.359				4	110	104	94.5455	48	56	46.1538					4	0	0	0	0	0						4	138	131	94.9275	68	63	51.9084					4	130	129	99.2308	69	60
				5	135	129	95.5556				5	37	31	83.7838	18	13	58.0645					5	129	121	93.7984	55	66	45.4545					5	141	139	98.5816	72	67	51.7986					5	101	95	94.0594	48	47
				6	45	41	91.1111				6	77	63	81.8182	28	35	44.4444					6	59	51	86.4407	23	28	45.098					6	67	64	95.5224	29	35	45.3125					6	32	25	78.125	14	11
				7	109	104	95.4128				7	58	31	53.4483	19	12	61.2903					7	53	41	77.3585	20	21	48.7805					7	38	33	86.8421	18	15	54.5455					7	19	14	73.6842	6	8
				8	132	109	82.5758				8	110	108	98.1818	56	52	51.8519					8	58	51	87.931	28	23	54.902					8	90	84	93.3333	45	39	53.5714					8	44	37	84.0909	19	18
				9	51	43	84.3137				9	129	119	92.2481	58	61	48.7395					9	119	109	91.5966	56	53	51.3761					9	91	77	84.6154	36	41	46.7532					9	0	0	0	0	0
				10	85	85	100				10	80	78	97.5	36	42	46.1538					10	123	78	63.4146	39	39	50					10	104	100	96.1538	47	53	47					10	49	31	63.2653	14	17
				11	31	30	96.7742				11	31	28	90.3226	14	14	50					11	65	50	76.9231	25	25	50					11	36	32	88.8889	16	16	50					11	86	77	89.5349	39	38
				12	104	78	75				12	130	128	98.4615	69	59	53.9062					12	89	89	100	49	40	55.0562					12	83	77	92.7711	39	38	50.6494					12	20	13	65	6	7
				13	54	29	53.7037				13	121	109	90.0826	43	66	39.4495					13	114	111	97.3684	58	53	52.2523					13	108	107	99.0741	55	52	51.4019					13	59	58	98.3051	31	27
				14	40	38	0				14	74	49	66.2162	25	24	51.0204					14	84	84	100	40	44	47.619					14	49	43	87.7551	20	23	46.5116					14	0	0	0	0	0
				15	111	95	85.5856				15	69	57	82.6087	36	21	63.1579					15	103	87	84.466	43	44	49.4253					15	82	81	98.7805	44	37	54.321					15	118	113	95.7627	64	49
				avg	82.4667	71.5333	79.9932				16	101	87	86.1386	39	48	44.8276																16	137	131	95.6204	69	62	52.6718					16	38	37	97.3684	20	17
				tot	1237	1073					17	102	100	98.0392	50	50	50																17	88	84	95.4545	39	45	46.4286
											avg	88.3529	77.7647	86.0256	39.0588	38.7059	51.487					avg	88.3529	70.8	79.4613	35.8	35	50.5262					avg	88.3529	71.1176	82.6245	40.6667	39.9333	50.1916					avg	88.3529	57.0625	76.0793	29.6875	27.375
											tot	1502	1322									tot	1241	1062									tot	1279	1209									tot	1001	913
[truncated: 54 more columns]

## Sheet: Supplementary Figure 2
Supplementary Figure 2. Homing assessment in the spo11:Cas9_a/gRNAdsx trans-heterozygotes when Cas9 is inherited maternally
Spo11Cas9 homing _Cas9 via females_
		F0	F1	F2					F0	F1	F2												F0	F1	F2														spo11_Cas9 via females_ larval output statistics
		wt ♂ x wt ♀	wt ♂ x wt ♀	sample	eggs	larvae	hatching rate		spo11Cas9_a ♀ x gRNAdsx ♂	spo11Cas9_a/gRNAdsx ♂ x wt ♀	sample	eggs	larvae	hatching rate	RFP+	RFP-	homing rate	GFP+	GFP-	GFP inheritance%			spo11Cas9_a ♀ x gRNAdsx ♂	spo11Cas9_a/gRNAdsx ♀ x wt ♂	sample	eggs	larvae	hatching rate	RFP+	RFP-	homing rate	GFP+	GFP-	GFP inheritance%					Descriptive statisctics	spo11:Cas9_a males	spo11:Cas9_a females	gRNAdsx males	gRNAdsx females	wt
				1	79	75	94.9367				1	93	77	82.7957	63	14	0.818182	35	42	45.4545					1	67	67	100	67	0	1	32	35	47.7612					Number of values	21	18	25	16	16
				2	114	114	100				2	100	99	99	68	31	0.686869	47	52	47.4747					2	88	79	89.7727	79	0	1	38	41	48.1013
				3	101	100	99.0099				3	103	101	98.0583	79	22	0.782178	51	50	50.495					3	55	55	100	55	0	1	26	29	47.2727					Minimum	41	32	30	50	41
				4	119	106	89.0756				4	77	77	100	67	10	0.87013	38	39	49.3506					4	58	56	96.5517	56	0	1	29	27	51.7857					Maximum	140	127	133	119	128
				5	71	70	98.5915				5	94	94	100	78	16	0.829787	49	45	52.1277					5	74	46	62.1622	46	0	1	23	23	50					Range	99	95	103	69	87
				6	126	67	53.1746				6	119	118	99.1597	112	6	0.949153	57	61	48.3051					6	56	55	98.2143	55	0	1	28	27	50.9091
				7	73	69	94.5205				7	84	84	100	71	13	0.845238	47	37	55.9524					7	32	32	100	32	0	1	17	15	53.125					Mean	83.52	75.33	82.16	86.81	85.56
				8	69	69	100				8	68	60	88.2353	47	13	0.783333	30	30	50					8	130	127	97.6923	126	1	0.992126	69	58	54.3307					Std. Deviation	26.06	26.22	24.9	23.73	23.35
				9	107	107	100				9	99	99	100	82	17	0.828283	50	49	50.5051					9	56	53	94.6429	53	0	1	28	25	52.8302					Std. Error of Mean	5.687	6.181	4.98	5.932	5.837
				10	52	41	78.8462				10	84	41	48.8095	33	8	0.804878	22	19	53.6585					10	123	123	100	123	0	1	65	58	52.8455
				11	89	88	98.8764				11	83	83	100	56	16	0.777778	39	44	46.988					11	85	67	78.8235	67	0	1	34	33	50.7463
				12	149	128	85.906				12	77	77	100	61	16	0.792208	37	40	48.0519					12	101	101	100	100	1	0.990099	49	52	48.5149					Kruskal-Wallis test_ANOVA results			Kruskal-Wallis test_multiple comparison
				13	91	87	95.6044				13	73	67	91.7808	59	8	0.880597	32	35	47.7612					13	84	78	92.8571	78	0	1	36	42	46.1538					P value	0.6244		Number of families	1
				14	68	66	97.0588				14	87	58	66.6667	45	13	0.775862	29	29	50					14	72	69	95.8333	69	0	1	33	36	47.8261					Exact or approximate P value?	Approximate		Number of comparisons per family	8
				15	111	111	100				15	136	136	100	125	11	0.919118	68	68	50					15	94	70	74.4681	70	0	1	35	35	50					P value summary	ns		Alpha	0.05
				16	73	71	97.2603				16	85	84	98.8235	67	4	0.943662	41	43	48.8095					16	81	74	91.358	74	0	1	36	38	48.6486					Do the medians vary signif. (P < 0.05)?	No
				avg	93.25	85.5625	92.6788				17	140	140	100	128	12	0.914286	66	74	47.1429					17	102	102	100	102	0	1	46	56	45.098					Number of groups	5		Dunn's multiple comparisons test	Mean rank diff.	Significant?	Summary	Adjusted P Value
				tot	1492	1369					18	59	59	100	45	14	0.762712	31	28	52.5424					18	102	102	100	101	1	0.990196	49	53	48.0392					Kruskal-Wallis statistic	2.614		wt vs. gRNAdsx male	3.878	No	ns	>0.9999	A-B
											19	90	58	64.4444	49	9	0.844828	24	37	39.3443					avg	81.1111	75.3333	92.9098	75.1667	0.166667	99.8468	37.3889	37.9444	49.666								wt vs. spo11:Cas9_a males	3.89	No	ns	>0.9999	A-C
											20	76	54	71.0526	50	4	0.925926	27	27	50					tot	1460	1356		1353	3		673	683						Data summary			wt vs. gRNA dsx female	-1.531	No	ns	>0.9999	A-D
											21	95	88	92.6316	65	14	0.822785	41	47	46.5909																			Number of treatments (columns)	5		wt vs. spo11:Cas9_a females	12.44	No	ns	>0.9999	A-E
											avg	91.5238	83.5238	90.5456	69.0476	12.9048	83.6085	41	42.6667	49.074																			Number of values (total)	96		gRNAdsx male vs. spo11:Cas9_a males	0.01238	No	ns	>0.9999	B-C
											tot	1922	1754	1901.46	1450	271		861	896																							gRNA dsx female vs. spo11:Cas9_a females	13.97	No	ns	>0.9999	D-E
																																										gRNAdsx male vs. gRNA dsx female	-5.409	No	ns	>0.9999	B-D
																																										spo11:Cas9_a males vs. spo11:Cas9_a females	8.548	No	ns	>0.9999	C-E

																																										Test details	Mean rank 1	Mean rank 2	Mean rank diff.	n1	n2	Z
gRNAdsx control																																										wt vs. gRNAdsx male	52.44	48.56	3.878	16	25	0.4349
		F0	F1	F2								F0	F1	F2																												wt vs. spo11:Cas9_a males	52.44	48.55	3.89	16	21	0.4209
		wt ♀ x gRNAdsx ♂	wt ♂ x gRNAdsx ♀	sample	eggs	larvae	hatching rate	RFP+	RFP-	homing rate		wt ♀ x gRNAdsx ♂	gRNAdsx ♂ x wt ♀	sample	eggs	larvae	hatching rate	RFP+	RFP-	homing rate																						wt vs. gRNA dsx female	52.44	53.97	-1.531	16	16	0.1555
				1	139	96	0.690647	51	45	53.125				1	72	67	93.0556	38	29	56.7164																						wt vs. spo11:Cas9_a females	52.44	40	12.44	16	18	1.3
				2	141	114	0.808511	63	51	55.2632				2	86	85	98.8372	41	44	48.2353																						gRNAdsx male vs. spo11:Cas9_a males	48.56	48.55	0.01238	25	21	0.001502
				3	106	106	1	58	48	54.717				3	75	50	66.6667	22	28	44																						gRNA dsx female vs. spo11:Cas9_a females	53.97	40	13.97	16	18	1.46
				4	107	99	0.925234	57	42	57.5758				4	45	30	66.6667	18	12	60																						gRNAdsx male vs. gRNA dsx female	48.56	53.97	-5.409	25	16	0.6066
				5	76	50	0.657895	28	22	56				5	67	65	97.0149	31	34	47.6923																						spo11:Cas9_a males vs. spo11:Cas9_a females	48.55	40	8.548	21	18	0.9555
				6	98	96	0.979592	41	55	42.7083				6	115	114	99.1304	51	63	44.7368
				7	73	73	1	38	35	52.0548				7	80	49	61.25	21	28	42.8571
				8	91	84	0.923077	43	41	51.1905				8	82	80	97.561	37	43	46.25
				9	103	103	1	57	46	55.3398				9	119	119	100	57	62	47.8992
				10	69	55	0.797101	21	34	38.1818				10	85	68	80	32	36	47.0588
				11	106	71	0.669811	38	33	53.5211				11	115	103	89.5652	58	45	56.3107
				12	110	106	0.963636	55	51	51.8868				12	83	49	59.0361	29	20	59.1837
				13	125	119	0.952	62	57	52.1008				13	85	85	100	38	47	44.7059
				14	101	55	0.544554	22	33	40				14	137	133	97.0803	71	62	53.3835
				15	72	54	0.75	28	26	51.8519				15	94	75	79.7872	41	34	54.6667
				16	110	108	0.981818	57	51	52.7778				16	116	116	100	57	59	49.1379
				avg	101.688	86.8125	85.2742	44.9375	41.875	51.1434				17	105	94	89.5238	44	50	46.8085
				tot	1627	1389		719	670					18	94	94	100	48	46	51.0638
														19	87	74	85.0575	37	37	50
														20	82	80	97.561	44	36	55
														21	100	100	100
														22	68	63	92.6471
														23	83	79	95.1807
														24	94	77	81.9149
														25	107	105	98.1308
														avg	91.04	82.16	89.0267	40.75	40.75	50.2853
														tot	2276	2054		815	815
[truncated: 21 more columns]

## Sheet: Supplementary Figure 4
Supplementary Figure 4. Fertility assessment of the non-transgenic (negative progeny) male and female progeny (F2) of spo11:Cas9/gRNAX trans-heterozygous females
	F0	F1	F2		eggs	larvae	hatching	males	females	male bias				F0	F1	F2		eggs	larvae	hatching	males	females	male bias		F0	F1	F2		eggs	larvae	hatching	males	females	male bias					Statistics larval output
	wt males x wt females	wt males x wt females	wt males x wt females	1	115	110	95.6522							Spo11:Cas9_a males x gRNAX females	Spo11:Cas9/gRNAX females x wt males	Neg progeny males x wt females	1	118	117	99.1525					Spo11:Cas9_a males x gRNAX females	Spo11:Cas9/gRNAX females x wt males	Neg progeny females x wt males	1	146	144	98.6301
				2	152	143	94.0789										2	144	144	100								2	108	90	83.3333	39	35	52.7027					Descriptive statistics	wt	F2 Neg. males	F2 Neg. females
				3	132	117	88.6364										3	119	98	82.3529	43	47	47.7778					3	97	90	92.7835								Number of values	11	18	17
				4	89	89	100										4	148	123	83.1081	51	55	48.1132					4	150	142	94.6667
				5	130	117	90										5	140	135	96.4286								5	91	80	87.9121	21	24	46.6667					Minimum	89	65	59
				6	101	92	91.0891	40	43	48.1928							6	163	160	98.1595								6	148	141	95.2703								Maximum	143	160	144
				7	153	133	86.9281										7	154	154	100								7	129	109	84.4961								Range	54	95	85
				8	134	92	68.6567	32	36	47.0588							8	105	65	61.9048								8	72	59	81.9444
				9	103	100	97.0874	51	47	52.0408							9	90	80	88.8889	29	27	51.7857					9	114	86	75.4386								Mean	113.5	124.6	106.2
				10	126	126	100										10	130	119	91.5385								10	110	95	86.3636								Std. Deviation	18.41	26.83	25.57
				11	152	129	84.8684										11	134	109	81.3433	48	43	52.7473					11	136	116	85.2941								Std. Error of Mean	5.552	6.324	6.201
				tot	1387	1248	tot	123	126								12	142	142	100								12	128	120	93.75	51	48	51.5152
																	13	154	119	77.2727								13	95	73	76.8421
																	14	105	99	94.2857	41	38	51.8987					14	110	99	90	38	33	53.5211
																	15	152	152	100								15	129	123	95.3488
																	16	135	135	100								16	106	104	98.1132	41	44	48.2353					Table Analyzed	larvae		Number of families	1
																	17	161	158	98.1366								17	139	135	97.1223								Distribution assumption	No assumption		Number of comparisons per family	2
																	18	137	134	97.8102								tot	2008	1806	tot	190	184									Alpha	0.05
																	tot	2431	2243	tot	212	210																	Kruskal-Wallis test
																																							P value	0.0928		Dunn's multiple comparisons test	Mean rank diff.	Significant?	Summary	Adjusted P Value	A-?
																																							Exact or approximate P value?	Approximate		wt vs. F2 Neg. males	-6.576	No	ns	0.4006	B	F2 Neg. males
																																							P value summary	ns		wt vs. F2 Neg. females	3.15	No	ns	>0.9999	C	F2 Neg. females
																																							Do the medians vary signif. (P < 0.05)?	No
																																							Number of groups	3		Test details	Mean rank 1	Mean rank 2	Mean rank diff.	n1	n2	Z
																																							Kruskal-Wallis statistic	4.754		wt vs. F2 Neg. males	22.09	28.67	-6.576	11	18	1.281
																																										wt vs. F2 Neg. females	22.09	18.94	3.15	11	17	0.6067
																																							Data summary
																																							Number of treatments (columns)	3
																																							Number of values (total)	46

## Sheet: Supplementary Figure 5
Supplementary Fig. 5. Phenotype assessment of SDMD escapee females not inheriting the transgene
Raw data																Statistics
	F0	F1						F0	F1								Statistics larval output								Statistics hatching rate
	wt males x wt females	wt males x wt females	wt	eggs	larvae	hatching rate		SDMD males x wt females	Neg females x wt males	SDMD neg females	eggs	larvae	hatching rate					wt	SDMD neg females		Column B	SDMD neg females				wt	SDMD neg females		P value and statistical significance
			1	102	97	95.098				1	77	71	92.2078				Number of values	10	10		vs.	vs.			Number of values	10	10		Test	Fisher's exact test
			2	82	81	98.7805				2	70	67	95.7143								Column A	wt							P value	0.9715
			3	73	73	100				3	109	100	91.7431				Minimum	21	32						Minimum	77.78	84.21		P value summary	ns
			4	27	21	77.7778				4	90	84	93.3333				Maximum	97	114		Mann Whitney test				Maximum	100	96.61		One- or two-sided	Two-sided
			5	41	33	80.4878				5	38	32	84.2105				Range	76	82		P value	0.8678			Range	22.22	12.4		Statistically significant (P < 0.05)?	No
			6	99	91	91.9192				6	64	61	95.3125								Exact or approximate P value?	Exact
			7	73	70	95.8904				7	118	114	96.6102				Mean	73.2	78		P value summary	ns			Mean	91.33	92.42		Data analyzed	eggs	larvae	Total
			8	115	95	82.6087				8	103	98	95.1456				Std. Deviation	26.36	23.14		Significantly different (P < 0.05)?	No			Std. Deviation	8.035	3.846		wt	791	732	1523
			9	81	76	93.8272				9	87	80	91.954				Std. Error of Mean	8.336	7.318		One- or two-tailed P value?	Two-tailed			Std. Error of Mean	2.541	1.216		SDMD Neg. females	839	780	1619
			10	98	95	96.9388				10	83	73	87.9518								Sum of ranks in column A,B	102.5 , 107.5							Total	1630	1512	3142
				791	732						839	780									Mann-Whitney U	47.5
																													Percentage of row total	eggs	larvae
																					Difference between medians								wt	51.94%	48.06%
																					Median of column A	78.50, n=10							SDMD Neg. females	51.82%	48.18%
																					Median of column B	76.50, n=10
																					Difference: Actual	-2							Percentage of column total	eggs	larvae
																					Difference: Hodges-Lehmann	2							wt	48.53%	48.41%
																													SDMD Neg. females	51.47%	51.59%
																													Percentage of grand total	eggs	larvae
																													wt	25.18%	23.30%
																													SDMD Neg. females	26.70%	24.82%

## Sheet: Supplementary Figure 9
Supplementary Fig. 9. Assessment of parental Cas9 deposition induced by spo11 promoter.
Raw data
Spo11Cas9 deposition via males
			F0	F1	F2					F0	F1	F2								F0	F1	F2								F0	F1	F2								F0	F1	F2
	Supplementary Fig 9 a, c, e		wt ♂ x wt ♀	wt ♂ x wt ♀	sample	eggs	larvae	hatching rate		wt ♂ x gRNAdsx ♀	wt ♂ x gRNAdsx ♀	sample	eggs	larvae	hatching rate	RFP+	RFP-	homing rate		spo11Cas9 ♂ x gRNAdsx ♀	gRNAdsx ♀ x wt ♂	sample	eggs	larvae	hatching rate	RFP+	RFP-	homing rate		wt ♂ x gRNAdsx ♀	gRNAdsx ♂ x wt ♀	sample	eggs	larvae	hatching rate	RFP+	RFP-	homing rate		spo11Cas9 ♂ x gRNAdsx ♀	gRNAdsx ♂ x wt ♀	sample	eggs	larvae	hatching rate	RFP+	RFP-	homing rate
					1	120	113	0.941667				1	130	86	0.661538	40	46	46.5116				1	133	129	0.969925	62	65	0.488189				1	180	145	0.805556	75	70	51.7241				1	178	175	0.983146	83	92	47.4286
					2	124	116	0.935484				2	121	113	0.933884	58	55	51.3274				2	100	97	0.97	43	50	0.462366				2	55	44	0.8	25	19	56.8182				2	108	99	0.916667	52	47	52.5253
					3	146	143	0.979452				3	112	66	0.589286	31	35	46.9697				3	27	8	0.296296	4	4	0.5				3	145	116	0.8	60	56	51.7241				3	122	121	0.991803	60	61	49.5868
					4	132	125	0.94697				4	144	119	0.826389	67	52	56.3025				4	101	101	1	50	51	0.49505				4	155	129	0.832258	69	60	53.4884				4	139	116	0.834532	53	63	45.6897
					5	151	148	0.980132				5	106	59	0.556604	28	31	47.4576				5	135	135	1	67	68	0.496296				5	167	134	0.802395	59	75	44.0299				5	115	115	1	59	56	51.3043
					6	92	79	0.858696				6	116	86	0.741379	39	47	45.3488				6	90	90	1	42	48	0.466667				6	37	32	0.864865	17	15	53.125				6	174	171	0.982759	89	82	52.0468
					7	165	159	0.963636				7	106	102	0.962264	55	47	53.9216				7	76	61	0.802632	30	31	0.491803				7	144	136	0.944444	71	65	52.2059				7	119	119	1	61	58	51.2605
					8	189	170	0.899471				8	150	142	0.946667	73	69	51.4085				8	45	38	0.844444	19	19	0.5				8	188	163	0.867021	76	87	46.6258				8	100	97	0.97	42	55	43.299
					9	152	125	0.822368				9	106	42	0.396226	17	25	40.4762				9	60	40	0.666667	18	21	0.461538				9	181	173	0.955801	93	80	53.7572				9	123	114	0.926829	61	53	53.5088
					10	194	169	0.871134				10	101	94	0.930693	52	42	55.3191				10	159	140	0.880503	67	70	0.489051				10	120	113	0.941667	58	55	51.3274				10	56	47	0.839286	21	26	44.6809
					11	107	105	0.981308				11	88	79	0.897727	41	38	51.8987				11	116	105	0.905172	53	52	0.504762				11	125	111	0.888	59	52	53.1532				11	117	110	0.940171	59	51	53.6364
					12	151	123	0.81457				12	123	21	0.170732							12	107	84	0.785047	39	43	0.47561				12	137	114	0.832117	51	63	44.7368				12	192	191	0.994792	92	99	48.1675
					13	112	95	0.848214				13	129	118	0.914729	62	56	52.5424				13	124	100	0.806452	48	52	0.48				13	122	108	0.885246	62	46	57.4074				13	95	94	0.989474	45	49	47.8723
					14	103	94	0.912621				14	47	10	0.212766							14	90	22	0.244444	5	17	0.227273				14	110	102	0.927273	49	53	48.0392				14	141	125	0.886525	59	66	47.2
					15	129	86	0.666667				15	137	89	0.649635							15	138	132	0.956522	66	66	0.5				15	152	144	0.947368	69	75	47.9167				15	91	79	0.868132	44	35	55.6962
					16	161	144	0.89441				16	35	29	0.828571							avg	100.067	85.4667	80.854			46.924				16	147	147	1							avg	124.667	118.2	94.1608			49.5935
					17	156	142	0.910256				17	86	84	0.976744							tot	1501	1282		613	657					17	56	51	0.910714							tot	1870	1773		880	893
					18	135	123	0.911111				18	118	103	0.872881																	18	72	72	1
					19	148	115	0.777027				avg	108.611	80.1111	72.604	46.9167	45.25	49.957														19	193	172	0.891192
					20	157	153	0.974522				tot	1955	1442		563	543															20	139	126	0.906475
					21	148	145	0.97973																								21	139	144	1.03597
					22	147	130	0.884354																								22	64	60	0.9375
					23	132	76	0.575758																								avg	128.545	115.273	89.8903	59.5333	58.0667	51.072
					24	163	155	0.95092																								tot	2828	2536		893	871
					25	104	101	0.971154
					26	167	164	0.982036
					27	84	80	0.952381
					28	131	120	0.916031
					avg	139.286	124.929	89.6503
					tot	3900	3498
Spo11Cas9 deposition via females	Supplementary Fig 9 a, d,f
			F0	F1	F2					F0	F1	F2								F0	F1	F2								F0	F1	F2								F0	F1	F2
			wt ♂ x wt ♀	wt ♂ x wt ♀	sample	eggs	larvae	hatching rate		wt ♀ x gRNAdsx ♂	wt ♂ x gRNAdsx ♀	sample	eggs	larvae	hatching rate	RFP+	RFP-	homing rate		Spo11Cas9 ♀ x gRNAdsx ♂	wt ♂ x gRNAdsx ♀	sample	eggs	larvae	hatching rate	RFP+	RFP-	homing rate		wt ♀ x gRNAdsx ♂	gRNAdsx ♂ x wt ♀	sample	eggs	larvae	hatching rate	RFP+	RFP-	homing rate		Spo11Cas9 ♀ x gRNAdsx ♂	gRNAdsx ♂ x wt ♀	sample	eggs	larvae	hatching rate	RFP+	RFP-	homing rate
					1	79	75	94.9367				1	139	96	0.690647	51	45	53.125				1	119	110	92.437	55	55	50				1	72	67	93.0556	38	29	56.7164				1	112	102	91.0714	50	52	0.490196
					2	114	114	100				2	141	114	0.808511	63	51	55.2632				2	84	78	92.8571	44	34	56.4103				2	86	85	98.8372	41	44	48.2353				2	134	121	90.2985	60	61	0.495868
					3	101	100	99.0099				3	106	106	1	58	48	54.717				3	101	87	86.1386	44	43	50.5747				3	75	50	66.6667	22	28	44				3	118	118	100	59	59	0.5
					4	119	106	89.0756				4	107	99	0.925234	57	42	57.5758				4	75	34	45.3333	17	17	50				4	45	30	66.6667	18	12	60				4	133	133	100	68	65	0.511278
					5	71	70	98.5915				5	76	50	0.657895	28	22	56				5	125	120	96	60	60	50				5	67	65	97.0149	31	34	47.6923				5	76	70	92.1053	37	33	0.528571
					6	126	67	53.1746				6	98	96	0.979592	41	55	42.7083				6	96	86	89.5833	40	46	46.5116				6	115	114	99.1304	51	63	44.7368				6	56	54	96.4286	24	30	0.444444
					7	73	69	94.5205				7	73	73	1	38	35	52.0548				7	76	64	84.2105	34	30	53.125				7	80	49	61.25	21	28	42.8571				7	142	142	100	75	67	0.528169
					8	69	69	100				8	91	84	0.923077	43	41	51.1905				8	53	53	100	25	28	47.1698				8	82	80	97.561	37	43	46.25				8	96	95	98.9583	48	46	0.510638
					9	107	107	100				9	103	103	1	57	46	55.3398				9	116	109	93.9655	55	54	50.4587				9	119	119	100	57	62	47.8992				9	109	95	87.156	44	51	0.463158
					10	52	41	78.8462				10	69	55	0.797101	21	34	38.1818				10	99	41	41.4141	18	23	43.9024				10	85	68	80	32	36	47.0588				10	105	104	99.0476	52	52	0.5
					11	89	88	98.8764				11	106	71	0.669811	38	33	53.5211				11	69	62	89.8551	33	29	53.2258				11	115	103	89.5652	58	45	56.3107				11	51	43	84.3137	23	20	0.534884
					12	149	128	85.906				12	110	106	0.963636	55	51	51.8868				12	90	81	90	37	44	45.679				12	83	49	59.0361	29	20	59.1837				12	109	108	99.0826	57	51	0.527778
					13	91	87	95.6044				13	125	119	0.952	62	57	52.1008				13	18	9	50	5	4	55.5556				13	85	85	100	38	47	44.7059				13	87	83	95.4023	40	43	0.481928
					14	68	66	97.0588				14	101	55	0.544554	22	33	40				14	43	43	100	23	20	53.4884				14	137	133	97.0803	71	62	53.3835				14	102	97	95.098	47	50	0.484536
					15	111	111	100				15	72	54	0.75	28	26	51.8519				15	69	63	91.3043	30	33	47.619				15	94	75	79.7872	41	34	54.6667				15	99	97	97.9798	44	53	0.453608
					16	73	71	97.2603				16	110	108	0.981818	57	51	52.7778				16	64	48	75	24	24	50				16	116	116	100	57	59	49.1379				16	114	101	88.5965	48	53	0.475248
					avg	93.25	85.5625	92.6788				avg	101.688	86.8125	85.2742	44.9375	41.875	51.1434				17	77	77	100	36	41	46.7532				17	105	94	89.5238	44	50	46.8085				avg	102.688	97.6875	94.7212	48.5	49.125	49.5644
					tot	1492	1369					tot	1627	1389		719	670					18	81	77	95.0617	38	39	49.3506				18	94	94	100	48	46	51.0638				tot	1643	1563		776	786
																						19	117	86	73.5043	43	43	50				19	87	74	85.0575	37	37	50
																						20	94	90	95.7447	44	46	48.8889				20	82	80	97.561	44	36	55
																						21	92	87	94.5652	40	47	45.977				21	100	100	100
																						avg	83.7143	71.6667	84.6179	35.4762	36.1905	49.7472				22	68	63	92.6471
																						tot	1758	1505		745	760					23	83	79	95.1807
																																24	94	77	81.9149
																																25	107	105	98.1308
																																avg	91.04	82.16	89.0267	40.75	40.75	50.2853
																																tot	2276	2054		815	815

## Sheet: Supplementary Figure 10
Supplementary Fig. 10. Assessment of parental Cas9 deposition induced by vasa1 promoter.
Raw data
Vasa1Cas9 deposition via males
		c	F1	F2					F0	F1	F2								F0	F1	F2								F0	F1	F2								F0	F1	F2
		wt ♂ x wt ♀	wt ♂ x wt ♀	sample	eggs	larvae	hatching rate		wt ♂ x gRNAdsx ♀	wt ♂ x gRNAdsx ♀	sample	eggs	larvae	hatching rate	RFP+	RFP-	homing rate		vasa1Cas9 ♂ x gRNAdsx ♀	gRNAdsx ♀ x wt ♂	sample	eggs	larvae	hatching rate	RFP+	RFP-	homing rate		wt ♂ x gRNAdsx ♀	gRNAdsx ♂ x wt ♀	sample	eggs	larvae	hatching rate	RFP+	RFP-	homing rate		vasa1Cas9 ♂ x gRNAdsx ♀	gRNAdsx ♂ x wt ♀	sample	eggs	larvae	hatching rate	RFP+	RFP-	homing rate
				1	180	171	95				1	126	118	93.6508	59	59	50				1	131	94	71.7557	47	47	50				1	120	112	93.3333	56	56	50				1	146	140	95.8904	70	70	50
				2	137	135	98.5401				2	124	115	92.7419	59	56	51.3043				2	109	108	99.0826	53	55	49.0741				2	104	101	97.1154	48	53	47.5248				2	75	61	81.3333	33	28	54.0984
				3	167	161	96.4072				3	120	92	76.6667	50	42	54.3478				3	95	95	100	45	50	47.3684				3	101	99	98.0198	47	52	47.4747				3	109	97	88.9908	47	50	48.4536
				4	133	133	100				4	83	74	89.1566	35	39	47.2973				4	136	116	85.2941	62	54	53.4483				4	122	122	100	53	47	53				4	87	81	93.1034	43	38	53.0864
				5	15	9	60				5	95	83	87.3684	44	39	53.012				5	88	83	94.3182	39	44	46.988				5	144	142	98.6111	74	68	52.1127				5	112	102	91.0714	53	49	51.9608
				6	109	109	100				6	134	111	82.8358	57	54	51.3514				6	125	83	66.4	42	41	50.6024				6	191	180	94.2408	92	88	51.1111				6	136	136	100	66	70	48.5294
				7	145	137	94.4828				7	148	142	95.9459	74	68	52.1127				7	120	114	95	49	46	51.5789				7	141	131	92.9078	64	66	49.2308				7	118	118	100	59	59	50
				8	126	48	38.0952				8	114	89	78.0702	42	47	47.191				8	161	146	90.6832	70	76	47.9452				8	110	106	96.3636	56	50	52.8302				8	197	187	94.9239	92	95	49.1979
				9	143	143	100				9	147	134	91.1565	67	67	50				9	137	91	66.4234	45	46	49.4505				9	129	109	84.4961	56	53	51.3761				9	109	94	86.2385	47	47	50
				10	144	144	100				10	155	135	87.0968	69	66	51.1111				10	117	26	22.2222	10	16	38.4615				10	136	133	97.7941	68	65	51.1278				10	173	102	58.9595	50	52	49.0196
				11	101	77	76.2376				11	151	144	95.3642	72	72	50				11	86	78	90.6977	43	35	55.1282				11	106	103	97.1698	50	53	48.5437				11	112	96	85.7143	46	50	47.9167
				12	74	70	94.5946				12	97	77	79.3814	39	37	51.3158				12	107	43	40.1869	22	21	51.1628				12	133	127	95.4887	65	62	51.1811				12	114	108	94.7368	54	54	50
				13	139	117	84.1727				13	132	124	93.9394	62	62	50				13	95	90	94.7368	45	45	50				13	121	121	100	50	50	50				13	119	110	92.437	56	54	50.9091
				14	145	143	98.6207				14	151	111	73.5099	50	61	45.045				avg	115.923	89.7692	78.2154			49.3237				14	110	110	100	50	50	50				14	137	124	90.5109	60	64	48.3871
				15	168	158	94.0476				avg	126.929	110.643	86.9203	55.6429	54.9286	50.292				tot	1507	1167		572	576					15	146	145	99.3151	73	72	50.3448				15	152	140	92.1053	73	67	52.1429
				avg	128.4	117	88.6799				tot	1777	1549		779	769															16	175	152	86.8571	75	77	49.3421				16	109	104	95.4128	53	51	50.9615
				tot	1926	1755																									17	117	100	85.4701	45	55	45				17	85	74	87.0588	37	37	50
																															avg	129.765	123.118	95.1284	60.1176	59.8235	50.0118				18	120	108	90	43	47	47.7778
																															tot	2206	2093		1022	1017					19	118	109	92.3729	57	52	52.2936
																																									20	98	87	88.7755	44	43	50.5747
																																									avg	121.3	108.9	89.9818	54.15	53.85	50.2655
																																									tot	2426	2178	1799.64	1083	1077	1005.31
Vasa1Cas9 deposition via females
		c	F1	F2					F0	F1	F2								F0	F1	F2								F0	F1	F2								F0	F1	F2
		wt ♂ x wt ♀	wt ♂ x wt ♀	sample	eggs	larvae	hatching rate		wt ♂ x gRNAdsx ♀	wt ♂ x gRNAdsx ♀	sample	eggs	larvae	hatching rate	RFP+	RFP-	homing rate		vasa1Cas9 ♀ x gRNAdsx ♂	gRNAdsx ♀ x wt ♂	sample	eggs	larvae	hatching rate	RFP+	RFP-	homing rate		wt ♂ x gRNAdsx ♀	gRNAdsx ♂ x wt ♀	sample	eggs	larvae	hatching rate	RFP+	RFP-	homing rate		vasa1Cas9 ♀ x gRNAdsx ♂	gRNAdsx ♂ x wt ♀	sample	eggs	larvae	hatching rate	RFP+	RFP-	homing rate
				1	115	109	94.7826				1	0	0								1	72	72	100	38	34	52.7778				1	112	109	97.3214	55	54	50.4587				1	138	90	65.2174	45	45	50
				2	119	103	86.5546				2	128	54	42.1875	24	30	44.4444				2	97	97	100	44	53	45.3608				2	139	132	94.964	68	64	51.5152				2	121	118	97.5207	59	59	50
				3	98	85	86.7347				3	94	82	87.234	40	42	48.7805				3	115	113	98.2609	59	54	52.2124				3	118	115	97.4576	63	52	54.7826				3	99	98	98.9899	41	57	41.8367
				4	78	69	88.4615				4	161	65	40.3727	29	36	44.6154				4	90	73	81.1111	35	38	47.9452				4	79	0	0							4	81	80	98.7654	38	42	47.5
				5	143	137	95.8042				5	141	121	85.8156	59	62	48.7603				5	41	41	100	21	20	51.2195				5	134	121	90.2985	64	57	52.8926				5	99	89	89.899	41	48	46.0674
				6	68	68	100				6	121	112	92.562	61	51	54.4643				6	82	71	86.5854	37	34	52.1127				6	117	103	88.0342	50	53	48.5437				6	114	110	96.4912
				7	114	114	100				7	61	25	40.9836	10	15	40				7	15	15	100	6	9	40				7	94	90	95.7447	42	48	46.6667				7	108	105	97.2222	56	49	53.3333
				8	127	118	92.9134				8	114	40	35.0877	24	16	60				8	31	29	93.5484	15	14	51.7241				8	86	81	94.186	40	41	49.3827				8	122	101	82.7869	57	44	56.4356
				9	121	109	90.0826				9	0	0								9	88	79	89.7727	38	41	48.1013				9	116	89	76.7241	42	47	47.191				9	62	61	98.3871	32	29	52.459
				10	93	91	97.8495				10	141	101	71.6312	48	53	47.5248				10	84	83	98.8095	42	41	50.6024				10	96	91	94.7917	49	42	53.8462				10	108	101	93.5185	55	46	54.4554
				11	138	138	100				11	125	93	74.4	41	52	44.086				11	99	94	94.9495	50	44	53.1915				11	39	31	79.4872	17	14	54.8387				11	150	150	100	79	71	52.6667
				12	56	56	100				12	147	140	95.2381	74	66	52.8571				12	75	70	93.3333	31	39	44.2857				12	134	121	90.2985	59	62	48.7603				12	121	119	98.3471	62	57	52.1008
				13	98	0	0				13	112	112	100	51	61	45.5357				13	115	0	0							13	88	74	84.0909	39	35	52.7027				13	30	0	0
				14	67	13	19.403				14	98	87	88.7755	44	43	50.5747				14	78	0	0							14	75	65	86.6667							14	133	131	98.4962
				avg	105.833	99.75	82.3276					16	14	87.5	6	8	42.8571				15	120	68	56.6667							avg	101.929	87.2857	83.5761			50.9651				15	93	91	97.8495
				tot	1270	1197	82.3276					39	39	100	18	21	46.1538				16	29	24	82.7586							tot	1427	1222	1222	588	569					16	77	0	0
											avg	103.071	73.7143	74.4134	42.0833	43.9167	48.4703				avg	115.923	89.7692	79.7373			49.1278														avg	103.5	90.25	82.0932			50.6232
											tot	1443	1032		505	527					tot	1507	1167		0	576															tot	1656	1444		565	547
[truncated: 3 more columns]

[truncated: 2 more sheets: Supplementary Figure 11, Supplementary Figure 12]
